# Supplementary material for: Perinatal murine cytomegalovirus infection reshapes the transcriptional profile and functionality of NK cells
Source: Nat Commun. 2023 Oct 12;14:6412. doi: 10.1038/s41467-023-42182-w (PMC10570381; doi:10.1038/s41467-023-42182-w)
Supplement: Supplementary file 4 — Source data [file 41467_2023_42182_MOESM4_ESM.xlsx]

## Sheet: Figure1
	1b
	Ki67 expression
	14 PND	60 PND
	1637	562
	1443	544
	1413	421
	1d
	Ly49H expression					Ly49A expression						Ly49I expression
	7 PND	14 PND	21 PND	60 PND		7 PND	14 PND	21 PND	60 PND			7 PND	14 PND	21 PND	60 PND
	4.64	16.3	26.7	51		4.76	14	11.5	20.2			7.57	7.65	33	46
	5.03	14	20	48.9		5.28	8.71	15	20			8.79	9.64	23.8	46.3
	5.22	13	21.1	50		4.48	9.24	14	18.2			8.64	9.98	26.7
	6.78	15.2	23.2			5.88	9.87	12				9.66	8.95	28.6
	4.66	12.2	22			3.93	9.63	13.2				7.86	8.97	29.8
	1e
	viral titer
	MCMV	MCMV + αNK	MCMV 7	MCMV + αNK 7	MCMV 14	MCMV + αNK 14
	0	0	35250	11500	6000	115000
	0	0	15750	32250	17750	187500
	600	150	475	8500	9000	16750
	400	50	7750	13250	5580	52750
	0	350	10500	1925	2000	36000
	400	0	2275	15500	6500	26750
	300	0	475	400	77500	49250
	150	200	2275	58500	1075	110000
	0	0	36750	2450	3025	80000
	100		2225	51250	12000	16500
			1325	46000
			14750	2500
				3330

## Sheet: Figure2
	2a													2d
	vital titer													Ifng+ NK cells
	MCMV 7	MCMV + αNK 7	MCMV 14	MCMV + αNK 14	MCMV 21	MCMV + αNK 21								Mock	MCMV	Mock	MCMV 12	Mock	MCMV 21	Mock	MCMV 40
	0	2625	150	0	0	0								3.61	6.94	0.61	3.13	0.17	0.12	0.28	0.31
	287.5	450	350	9000	0	0								0.47	8.76	0.33	3.95	0.17	0.52	0.33	0.36
	0	1600	0	0	0	0								0.79	7.83	0.14	6.02	0.14	0.11	0.25	0.45
	1750	150	0	14000	0	0								2.11	5.36	0.47	6.96	0.41	0.21		0.29
	0	750	100	350	100	100								0	6.83	0.34		0.47	0.36		0.17
	2900	325
	900	8217
	200	900
	2b
	NK cell number
	days p.i.	Mock					MCMV
	5	19244.7	17750.8				12409.5	22073.6	35549.8	9461.76
	12	93826.8	100354	80811	102376	123929	30643.2	37705.5	50859.9
	21	574000	502000	542000	270000		726000	503000	297000	479000	211000
	40	1363350	916760	1249120			1193400	1485000	915900	1620000
	2c
	Ly49H+ NK cells (%)
	days p.i.	Mock					MCMV
	5	0.99	1.79	2.02	1.97	2.84	0.63	0.31	0.13	0.12
	12	8.09	9.52	9.05	5.96	8.98	3.66	3	3.59	3.69
	21	17.5	18.3	23.6	16.5	11.9	41.4	42.3	23.3	26.7	24.4
	40	36.9	35	37.3			36.2	30.5	33.8	43.3

## Sheet: Figure3
	3c														3e
	CD27-CD11b+ NK cells (%)														CD27-CD11b+ NK cells (%)
	day p.i.	Mock					MCMV								Mock blood	MCMV blood	Mock Lungs	MCMV Lungs	Mock Liver	MCMV Liver
	5	2.64	5.06	2.88	4.01	3.34	26.4	29.6	33.7	47.7	11.1				18.6	79.6	32.2	92.8	19.3	85.5
	12	9.58	8.9	10.7	13.6	7.35	34.3	44.6	46.6	57.3	43				16.9	71.4	31.6	91.7	16	77.7
	21	22.5	20.7	28.5	13	27.7	66.2	59.2	66.8	68.4	74				17.7	85	33.2	94.2	12.5	84
	40	41.8	40	48.6	30		56.3	58.4	55.8	61					22.2	70.2	32.2	91.2	22.2	72.6
															14	76.4	32.5	87.2	14.9	75.8
	3d
	KLRG1+ NK cells(%)														3f
	Days p.i.	Mock					MCMV								KLRG1+ NK cells(%)
	5	10.1	4.22	2.27	7.58		8.39	6.6	4.83	18.1					Mock blood	MCMV blood	Mock Liver	MCMV Liver	Mock Lungs	MCMV Lungs
	12	1.47	3.45	5.03	4.24	2.12	5.73	7.68	9.63	5.9					11.9	57.3	20.9	83.8	28.6	93
	21	15.6	15	22.1	8.27	5.91	63.5	66.1	54.9	63.3	58.8				10.5	40.4	18.9	75.2	29.5	91.1
	40	43.8	34.1	32			63.6	67.5	60.9	68.6	60				12.2	65	18	84.4	32.4	95.3
															14.2	41.9	21.5	69.8	28.8	91.3
															10.9	54.2	15.3	78.1	28.7	87.2

## Sheet: Figure4
4c										4d
Eomes (MFI)										CD27-CD11b+ NK cells (%)					KLRG1+ NK cells(%)					Eomes (MFI)
CD27+CD11b- NK cells Mock	CD27+CD11b- NK cells MCMV	CD27-CD11b+ NK cells Mock	CD27-CD11b+ NK cells MCMV	KLRG1-MOCK	KLRG1-MCMV	KLRG1+MOCK	KLRG1+MCMV			MOCK BALB	MCMV BALB	SVJ MOCK	SVJ MCMV		MOCK BALB	MCMV BALB	Mock	MCMV		MOCK BALB	MCMV BALB	SVJ MOCK	SVJ MCMV
1675	963	1305	239	1657	932	1597	244			16.3	39.8	4.93	29.2		6.42	22.2	5.05	29.6		799	498	1119	760
1761	1156	1271	351	1707	1126	1678	368			14.8	39.8	4.44	33.2		1.83	33	3.37	32.7		741	554	879	158
1491	1101	1121	355	1458	1130	1351	359			19.4	39.6	6.23	33.4		5.1	26.6	7.5	37		822	622	872	622
1516	619	1022	213	1461	633	1308	216			20.9	34.4	4.38			5.59	31.9	3.57			741	587	970	606
1485	839	1108	265	1479	998	1379	270				27.1	4.3				29.8	4				502	970	681
1577	1464	1163	432	1548	1428	1516	827					5.3					6.83					1168	382
1685	1371	1276	380	1651	1390	1564	385
1682	978	1174	179	1610	1000	1538	184
1623	688	1142	138	1529	723	1452	137
	773		258		857		263
												4f			4g			4h
4e												CD27-CD11b+ NK cells (%)			KLRG1+ NK cells(%)			Eomes (MFI)
KLRG1+ NK cells(%)					Eomes (MFI)							Mock	MCMV		MOCK	MCMV		MOCK	MCMV
Mock 60 dpi	MCMV 60 dpi	Mock 90 dpi	MCMV 90 dpi		Mock 60 dpi	MCMV 60 dpi	Mock 90 dpi	MCMV 90 dpi				68.3	65.2		36.2	51.2		89.4	78.6
22	40.7	50.1	55		1330	980	679	707				46	63.2		36.4	52.1		64.9	67.9
19.9	41.7	40.8	60.8		1069	974	830	616				60.2	67.6		35.8	53.1		89.3	78.7
19.7	31.8	40.7	64.8		1030	1024	846	625				68.7	67.7		36.4	54.7		87.6	76.9
	38.2	47.6	57.9			908	698	656				68.3	67.6		37.9	52.3		87.8	79.6
	44.8		60.2			753		642
			56.5					606
			59.7					545

## Sheet: Figure5
	5a							5b				5c				5d
	Eomes(MFI)							Eomes(MFI)				Eomes(MFI)				Eomes(MFI)
	Mock	50	200	400	800			Mock	MCMV	Δm74 MCMV		Mock	MCMV	MULT1MCMV		Mock	MCMV	UV MCMV 200 PFU	UV MCMV 200 000 PFU
	541	140	105	91.5	74.4			733	293	430		936	342	354		733	293	660	782
	483	96.1	110	107	94.2			803	231	358		969	391	555		803	231	709	828
		96.1	105	95.8	77.3			726	261	437			363	416		726	261	689	793
		110	97	109				786	236	396			313	336		786	236	691	596
			85.8	94.8				737	248	433						737	248	670	648
	5e					5f						5g
	Eomes(MFI)					Eomes(MFI)						Eomes(MFI)
	Mock	MCMV	MCMV+GCV			Mock	MCMV	Immune sera				NI		IM
	733	293	249			773	369	382				Mock	MCMV	Mock	MCMV
	803	231	245			727	213	363				505	222	434	532
	726	261	303			740	288	326				567	228	388	484
	186	236	221			778	285	422				439	247	413	472
	737	248	332									452	65	414	463
												454	333	413	388
												451	264	393	391
												475	235	442	396
													246	444	454
													158	422	410
														406	446

## Sheet: Figure6 
	6c
	CD27-CD11b+ NK1.1+ cells			KLRG1+ NK1.1+ cells
	MCMV/WT	MCMV/KO		MCMV/WT	MCMV/KO
	88040	16800		62000	11200
	58254	30600		43092	19380
	84344	24000		60825	17500
	80458	11895		59112	8190
	94080	22278		68640	13746
	100880	23171		75660	17255
	90750			71874
	81760			61040

## Sheet: Figure7
	7c				7d
	KLRG1(MFI)				Eomes (MFI)
	0h	24h	48h		0h	24h	48h
	21.2	58.5	155		1200	1765	308
		55.5	138			1845	275
		53.8	131			1428	293
		50.9	116			1797	292
		55.5	144			1293	314
	7e						7f					7g											7h
	IL-18 (pg/ml)						IL18R(MFI)					Bone marrow cellularity											NK cell precursors
	Mock	MCMV					10 PND	60 PND				Mock d5	MCMV d5	Mock d12	MCMV d12	Mock d22	MCMV d22	Mock d40	MCMV d40	Mock d80	MCMV d80		Mock d5	MCMV d5	Mock d12	MCMV d12	Mock d22	MCMV d22	Mock d40	MCMV d40	Mock d80	MCMV d80
	2781.04	4195.17					2452	1170				1	1.90647	1	0.600011	1	1.3609	1	0.897728	1	1.16854		1	1.70833	1	2.78125	1	0.529412	1	1.08889	1	1.65625
	1971.39	3130.72					2414	1188				1	2.43383	1	0.823127	1	0.948596	1	0.992867	1	1.0393		1	2.09091	1	1.88571	1	1.05263	1	1.05696	1	1.41176
	2041.87	2948.64					2442	1163				1	3.07866	1	0.780457	1	0.948205	1	0.960687	1	1.23446		1	1.64286	1	1.49039	1	0.958333	1	1.03704	1	0.987952
	1935.79	3284.63					2466	1193				1	1.64743	1	0.870096	1	0.989885	1	0.621547				1	1.47619	1	1.39316	1	1.25926	1	0.615385
							2466	1190				1	1.80882	1	0.920742	1	0.944596						1	0.755319	1	1.6129
							2480
	7i												7j											7k
	immature NK cells												mature NK cells											NK cells
	Mock d5	MCMV d5	Mock d12	MCMV d12	Mock d22	MCMV d22	Mock d40	MCMV d40	Mock d80	MCMV d80			Mock d5	MCMV d5	Mock d12	MCMV d12	Mock d22	MCMV d22	Mock d40	MCMV d40	Mock d80	MCMV d80		Mock	MCMV
	1	1.1194	1	0.994536	1	0.361111	1	0.708464	1	1.31884			1	0.410737	1	0.24288	1	0.181419	1	0.289691	1	0.842493		2514	632
	1	0.92	1	0.6	1	0.583333	1	1.08709	1	0.790323			1	0.436409	1	0.127125	1	0.20064	1	0.396594	1	0.60801		5794	600
	1	0.981482	1	0.586081	1	0.541667	1	0.770492	1	0.843373			1	0.434866	1	0.123846	1	0.212774	1	0.448187	1	1.40596		4567	1587
	1	0.980769	1	0.462035	1	0.402597	1	0.64031					1	0.31013	1	0.160967	1	0.188098	1	0.374989				5826	643
	1	0.670175	1	0.516987	1	0.484849							1	0.229575	1	0.158113	1	0.270356						8378	1931

## Sheet: Figure8
	8d
	TCF-1 (MFI)				BLIMP-1 (MFI)
	Mock	KLRG1- MCMV	KLRG1+ MCMV		Mock	KLRG1- MCMV	KLRG1+ MCMV
	161	142	444		168	173	29.8
	125	129	419		152	161	28.1
	107	137	432		150	152	26.6
		121	434		170	184	30.9
		102	443		209	191	30.3
						179	29.3
						173	39.3

## Sheet: Figure9
	9b												9c
	NK cell kiler assay												Ifngas1				Ifng
		Mock				MCMV							Mock KLRG1-	MCMV KLRG1-	MCMV KLRG1+		Mock KLRG1-	MCMV KLRG1-	MCMV KLRG1+
	1:4	46.62	40.43	38.41	44.12	38.79	38.34	43.9	35.06	43.01			721.366	592.838	14.7855		1420.13	1541.77	1103.98
	1:2	40.91	38.11	28.35	44.08	34.53	31.6	41.14	33.23	38.68			725.924	619.852	2.2078		1618	1569.61	684.418
	1:1	29.8	34.64	28.37	30.84	33	29.83	32.74	29.24	34.76			614.036	445.349	1.86531		1191.84	1062.9	753.586
													524.531	451.581	10.9702		1043.27	1487.12	1030.2
	9d					9e										9f
	Ifng					Ifng+ NK cells										Ifng (MFI)
	Mock NS	MCMV NS	Mock S	MCMV S		NK1.1			IL12+IL-18			PMA/Iono				Mock	MCMV
	1	2.33427	387.276	32.077		Mock	MCMV		Mock	MCMV		Mock	MCMV			5454	2375
	9.60434	2.28239	464.442	19.8257		2.56	1.6		30.6	15.2		54.2	38.5			4695	2935
	1.89997	0.786728	255.434	5.34234		3.11	2		27.3	18.8		52.4	38.1			4823	1976
	3.78537	1.22483	352.778	27.9646		3.43	1.42		32.3	13.6		50.8	37.9				2386
	2.16255	0.123869	152.828	33.052		11.3	1.32		69.5	14.6							2878
	9g							9h					9i
	Ifng+ NK cells							Ifng-as1					TNFa NK cells (%)
	Mock Eomes-	Mock Eomes+	MCMV Eomes-	MCMV Eomes+				0h	24h	48h	ctrl		Mock	MCMV
	39.4215	59.1581	31.9231	50.625				1.34267	0	0	0.744786		6.79	3.93
	27.41	46.7391	35.2332	48.6971				1	0	0	2.33479		6.05	3.04
	22.8675	40.9499	35.6455	47.5104					0	0			4.17	2.7
	37.0629	57.7878											5.21	2.29
	36.5533	57.0609												2.86

## Sheet: SupplementaryFig. 1
	1b
	viral titer
	Liver MCMV PND 1			Liver MCMV PND 7			Liver MCMV PND 14
	MCMV	MCMV + αNK		MCMV	MCMV + αNK		MCMV	MCMV + αNK
	1128.67	0		116114	544190		98458.9	44365.6
	0	2890.17		224586	421429		25806.5	510753
	6578.95	1582.28		10425.9	81585.1		14619.9	111111
	2100.84	1956.95		47445.3	64648.7		58236.3	149052
	0	0		98101.3	15269.1		32000	31446.5
	1607.72	5230.13		54038.7	204461		49261.1	78947.4
	0	2427.18		5603.16	1840.77		6250	18587.4
	6944.44	0		89788	398278		20325.2	170068
	0	3623.19		36681.7	14222.5		40584.4	99833.6
				61290.3	102220			417878
				33971.6	332090
				41152.3	8746.95
	Lung MCMV PND 1			Lungs MCMV PND 7			Lungs MCMV PND 14
	MCMV	MCMV + αNK		MCMV	MCMV + αNK		MCMV	MCMV + αNK
	50	50		1300	50500		500	19500
	0	300		4650	50330		1575	20500
	0	100		850	4570		1575	12000
	0	150		2500	7750		250	22500
	0	375		3680	425		2600	2600
	100	100		1200	10850		400	2075
	200	150		250	3400		725	14500
	100	50		5380	44250		375	37500
	0	0		1025	1350		4625	21500
				11200	42000			10750
				7250	14250
				1000	875
					1100

[truncated: 5 more sheets: SupplementaryFig. 2, SupplementaryFig. 4, SupplementaryFig. 5, SupplementaryFig. 6, SupplementaryFig. 7]
